# Supplementary material for: Exploratory Analysis of Early Renal Function Changes After Transcatheter Aortic Valve Implantation (TAVI): Limited Predictive Value Beyond Baseline Renal Function
Source: J Clin Med. 2026 May 12;15(10):3726. doi: 10.3390/jcm15103726 (PMC13207590; doi:10.3390/jcm15103726)
Supplement: Supplementary file 1 [file jcm-15-03726-s001.zip]

Archive with 1 entries (1 files):
- jcm-4273427-supplementary.pdf
